# Supplementary material for: Aggregative Swab Sampling Method for Romaine Lettuce Show Similar Quality and Safety Indicators and Microbial Profiles Compared to Composite Produce Leaf Samples in a Pilot Study
Source: Foods. 2024 Sep 27;13(19):3080. doi: 10.3390/foods13193080 (PMC11476302; doi:10.3390/foods13193080)
Supplement: Supplementary file 1 [file foods-13-03080-s001.zip]

Archive with 1 entries (1 files):
- foods-3192260-supplementary.pdf
